# Supplementary material for: Amino acid racemization dating of marine shells: A mound of possibilities
Source: Quat Int. 2011 Jul 1;239(1-2):114–24. doi: 10.1016/j.quaint.2010.05.029 (PMC3117143; doi:10.1016/j.quaint.2010.05.029)
Supplement: Supplementary file 1 [file mmc1.xls]

## Sheet: 1- Scottish middens 
				Asx D/L		Glx D/L		Ser D/L		Ala D/L		Val D/L		[Ser]/[Ala]			[Asx] (pmol/mg)		[Glx] (pmol/mg)		[Ser] (pmol/mg)		[Ala] (pmol/mg)		[Val] (pmol/mg)
Site	Taxon	Fraction	Neaar	av	σ	av	σ	av	σ	av	σ	av	σ	av	σ		av	σ	av	σ	av	σ	av	σ	av	σ
Archerfield	Patella	FAA	5419bF	0.179367	0.00476199	0.110591	0.0141143	0.522704	0.0641022	0.31396	0.252573	n.d	n.d	0.892652	0.459722		22.9957	0.90862	8.95532	0.456393	26.2389	0.594188	34.0861	18.2202	0	0
	Patella	THAA	5419bH*	0.153033	0.00260181	0.0618385	8.86537e-05	0.220495	0.000981454	0.0673773	0.0146562	0.0460108	0.0056663	0.880539	0.0015654		1667.91	27.2702	297.494	3.57385	282.324	1.87273	320.629	2.69681	199.346	0.690886
	Patella	FAA	5420bF	0.191833	0.0180713	0.116865	0.00613198	0.492204	0.0735761	0.290014	0.236319	n.d	n.d	0.980966	0.419845		31.246	0.166402	11.5485	0.0624044	30.5499	2.50748	34.8847	17.4865	0	0
	Patella	THAA	5420bH*	0.15407	0.00183167	0.0625596	0.00157736	0.216769	0.0020312	0.0808706	0.0219694	0.05372	0.025096	0.871297	0.0394287		1685.71	27.4886	296.485	5.45826	281.699	2.42456	323.704	17.4313	207.507	13.3011
	Patella	FAA	5421bF	0.192743	0.021323	0.162226	0.0071451	0.470188	0.0601264	0.265991	0.172846	n.d	n.d	1.15914	0.429082		21.2804	0.728682	6.76456	0.090443	24.4561	2.11845	23.0134	10.3465	0.975311	1.3793
	Patella	THAA	5421bH*	0.146582	0.00387309	0.0607142	0.000795086	0.210975	0.00178039	0.0627998	0.00302211	0.0455046	0.00327147	0.993476	0.0111902		1729.43	9.64206	347.646	3.76314	338.445	5.37651	340.659	1.57473	227.573	0.929863
	Patella	FAA	5422bF	0.184377	0.00124324	0.140736	0.00205407	0.501204	0.0323327	0.240159	0.140025	n.d	n.d	1.1993	0.392835		23.9573	1.10973	7.67749	0.00719011	25.6419	0.436523	22.6558	7.78497	0	0
	Patella	THAA	5422bH*	0.148651	0.00199977	0.0640507	0.00426836	0.221684	0.00815417	0.0706337	0.0118043	0.0283092	0.0400353	0.992937	0.0229088		1659.26	60.1527	334.663	20.5289	334.387	13.7619	336.695	6.09163	226.195	12.4337
Whitegate	Patella	FAA	5423bF	0.279125	0.000105022	0.175548	0.0381001	0.489315	0.0176895	0.357169	0.198489	n.d	n.d	1.58246	0.169143		22.9191	0.0166823	6.62748	0.214052	26.5391	0.670008	16.8899	2.2287	0	0
	Patella	THAA	5423bH*	0.180201	0.00327469	0.0693407	9.71528e-05	0.25303	0.00310598	0.0987475	0.0445346	0.0735478	0.00243218	0.873577	0.0619041		1121.92	63.8515	251.24	16.595	221.378	12.8792	253.53	3.22271	191.605	10.321
	Patella	FAA	5424bF	0.271405	0.000607632	0.167267	0.021809	0.519408	0.00458517	0.239719	0.0687744	n.d	n.d	1.42647	0.299123		22.2583	0.562303	6.10428	0.0519439	23.9165	0.0738553	17.1376	3.54188	0	0
	Patella	THAA	5424bH*	0.181834	0.000254185	0.0684854	0.000150418	0.252224	0.00374855	0.064433	0.00610318	0.0204686	0.0289469	0.90799	0.00838873		1219.7	2.86944	266.972	9.38425	231.583	9.59916	255.012	8.21587	189.2	4.5969
	Patella	FAA	5426bF	0.259239	0.00627682	0.0886843	0.0127397	0.619556	0.00279433	0.219966	0.0100071	n.d	n.d	1.17462	0.0534847		40.7414	0.865739	14.0502	0.297724	39.8884	0.189331	33.9976	1.70922	1.69057	2.39083
	Patella	THAA	5426bH*	0.165736	0.00223508	0.0703079	0.00159748	0.262702	0.00170748	0.0840237	0.0157135	0.0384479	0.00188026	0.920725	0.0304953		1651.72	57.9823	335.351	13.4443	324.41	9.56099	352.363	1.28643	228.068	14.0735
Coire	Patella	FAA	5505bF	0.37592	0.00211356	0.133314	0.00321598	0.708736	0.00555688	0.320443	0.0150681	0.369565	0.522644	1.06886	0.0249486		60.973	2.23352	13.5107	0.360293	43.3928	0.087825	40.6093	1.03004	7.4438	2.07796
	Patella	THAA	5505bH*	0.213864	0.00012051	0.0937171	0.00154856	0.31357	0.00171935	0.122076	0.0257398	0.07269	0.0167391	0.816918	0.0179722		1645.53	22.0719	256.396	3.70579	221.663	1.6326	271.385	3.97197	194.239	0.279512
	Patella	FAA	5506bF	0.36929	0.00589223	0.12372	0.014406	0.743988	0.000908213	0.292955	0.0204756	0.542702	0.767497	1.03819	0.067895		61.4538	0.205611	15.0259	0.13697	42.9136	0.920787	41.3947	1.8202	11.2412	7.3088
	Patella	THAA	5506bH*	0.211512	0.00121123	0.0867111	0.000450971	0.330225	0.001524	0.14737	0.0148067	0.0669691	0.00290733	0.785914	0.0175912		1760.1	17.6344	259.45	5.40618	223.711	0.872503	284.709	5.26251	194.132	1.97583
	Patella	FAA	5507bF	0.330749	0.00112639	0.138332	0.0165778	0.723368	0.00148088	0.304176	0.00930561	0.731316	0.457659	1.37181	0.0359165		54.3834	0.835455	10.8632	0.310252	51.1395	1.01585	37.282	0.235595	9.75225	4.81994
	Patella	THAA	5507bH*	0.191058	0.00832271	0.0821811	0.00210778	0.293815	0.000544809	0.151095	0.0866325	0.0717934	0.0030656	0.899167	0.0970075		2140.36	67.1181	401.211	16.8661	356.067	10.8756	397.659	30.8065	306.363	6.63371
	Patella	FAA	5508bF	0.341155	0.00225316	0.140373	0.00345925	0.730253	0.0245475	0.331356	0.0434626	0.774991	0.144362	1.35225	0.03408		54.3924	1.02923	10.3756	0.163702	51.4069	0.944127	38.0192	0.259987	9.48634	1.22625
	Patella	THAA	5508bH*	0.1936	0.0097148	0.0842968	0.00164528	0.306383	0.00485471	0.158274	0.0252987	0.0690194	0.00217919	0.893155	0.0356777		2116.36	7.24954	394.909	4.07566	354.054	1.83998	396.684	13.7857	301.522	1.76543
	Patella	FAA	5509bF	0.413181	0.00449307	0.148579	0.0131796	0.804009	0.00671713	0.3072	0.016833	0.345128	0.00669406	0.858819	0.0111608		152.99	1.44761	52.463	0.11228	93.4574	0.0873963	108.831	1.51607	20.1184	2.86097
	Patella	THAA	5509bH*	0.22266	0.0049351	0.10494	0.00280742	0.372417	0.00699518	0.182401	0.00240197	0.0779992	0.00223649	0.779334	0.00880848		2146.2	14.7767	351.388	2.21761	310.663	3.61333	398.626	0.130936	257.519	0.973759
	Patella	FAA	5510bF	0.415603	0.00909324	0.156117	0.00306113	0.82924	0.00286363	0.303433	0.0483617	0.463121	0.0689521	0.86603	0.0523273		144.865	3.06988	48.6553	0.581392	87.9847	1.18802	101.74	4.77553	22.4639	0.474382
	Patella	THAA	5510bH*	0.229279	0.00526936	0.106228	0.00175493	0.367476	0.0143445	0.169595	0.0394422	0.081519	0.0192751	0.799384	0.0269714		2135.1	78.1357	364.375	12.0347	317.087	8.42987	396.712	2.83972	263.257	6.07703
Sand	Patella	FAA	5493bF	0.455511	0.00909087	0.174051	0.0117402	0.824311	0.0109237	0.379865	0.0190061	0.427568	0.00488921	0.799097	0.038885		123.864	2.78339	34.7479	0.833919	80.9868	2.33637	101.397	2.01033	23.0188	1.44134
	Patella	THAA	5493bH*	0.226538	0.000730518	0.115547	0.00145884	0.371497	0.00438026	0.191284	0.00305099	0.079977	0.00165129	0.71386	0.0102848		1625.42	15.8268	282.184	4.63018	233.999	5.31476	327.774	2.72274	190.264	5.07361
	Patella	FAA	5494bF	0.456728	0.00159489	0.165966	0.000908592	0.808879	0.00916596	0.351028	0.022481	0.380477	0.0114051	0.812649	0.0308062		117.197	1.21334	33.4148	0.9551	74.5417	2.07064	91.7444	0.929873	19.3082	1.78339
	Patella	THAA	5494bH*	0.234219	0.00131178	0.117506	0.00370809	0.375005	0.00026426	0.197665	0.020422	0.0826023	0.00481616	0.717832	0.0281424		1583.48	95.579	274.985	14.1068	231.365	11.6631	322.24	3.61432	194.608	9.94348
	Patella	FAA	5495bF	0.580828	0.00819404	0.292585	0.00218759	0.861708	0.0118058	0.450594	0.0029949	0.336651	0.0115353	0.633805	0.0063915		223.707	0.719954	64.2731	0.506408	99.2537	1.35329	156.597	0.556006	29.8149	2.41638
	Patella	THAA	5495bH*	0.313697	0.0061837	0.170073	0.00161955	0.456136	0.00864377	0.28228	0.0394439	0.134127	7.2603e-05	0.578724	0.0299337		1979	58.1884	367.762	10.838	253.169	1.61603	437.975	19.8613	260.29	3.11186
	Patella	FAA	5496bF	0.564967	0.0043356	0.274869	0.00229391	0.866065	0.00111049	0.434081	0.000646349	0.322485	0.0317269	0.662246	0.00499274		240.17	3.71864	68.098	0.425465	111.977	2.54537	169.077	2.56886	35.1946	0.977492
	Patella	THAA	5496bH*	0.313281	0.00475709	0.15971	0.00023224	0.442918	0.014485	0.23186	0.0262399	0.12182	0.00966349	0.585417	0.0182605		2116.38	136.264	409.68	24.9979	276.059	15.6841	471.371	12.0881	280.133	14.0515
Sand*	Patella	FAA	5497bF	0.831638	0.00415627	1.01324	0.0357469	n.d	n.d	0.997914	0.0133126	1.31162	0.0192117	0	0		218.25	0.0322767	71.463	1.56665	0	0	213.416	1.51056	65.4757	6.61001
	Patella	THAA	5497bH*	0.744149	0.0233079	0.912156	0.00852972	n.d.	n.d.	1.00814	0.00457179	1.25652	0.112648	0.0217	0.0306885		695.094	42.8603	288.86	20.34	6.1795	8.73913	289.005	5.99105	152.137	11.3516
	Patella	FAA	5498bF	0.840329	0.0158156	0.987213	0.00727818	n.d	n.d	1.0021	0.00706234	1.30858	0.167103	0	0		214.981	2.64541	67.8024	0.439094	0	0	203.263	1.41393	65.5905	0.00913973
	Patella	THAA	5498bH*	0.712326	0.0112669	0.913238	0.00521686	n.d.	n.d.	0.97773	0.046576	1.25165	0.101919	0.0158146	0.0223652		787.849	64.4373	298.814	15.0368	4.69744	6.64318	289.856	10.1471	157.335	6.29969
* suspected heated

## Sheet: 2 - Red Sea kinetic experiments
Taxon	Fraction	Shell powder (p) /Heating water (w)	Heating time (h) at 140°C	Sample name	Asx D/L	Glx D/L	Ser D/L	Ala D/L	Val D/L	[Ser]/[Ala]	[Asx] (pmol/mg)	[Glx] (pmol/mg)	[Ser] (pmol/mg)	[Ala] (pmol/mg)	[Val] (pmol/mg)
Anadara	FAA	p	0	140bAn01bF	0.793072	0.495803	n.d.	0.69004	1.43863	0	17.6007	6.54582	0	21.1078	9.72427
Anadara	THAA	p	0	140bAn01bH*	0.542858	0.269795	0	0.438032	0.594018	0.312702	35.445	27.2006	10.5291	33.6714	17.9933
Anadara	FAA	w	0	140bAn01Fw	0	0.853272	0	0.280048	0.121308	1.89182	4.07047	1.34114	22.0179	11.6385	2.41586
Anadara	THAA	w	0	140bAn01H*w	0	0	0	0	n.d.	2.25809	0.910116	1.32326	3.03429	1.34374	0
Anadara	FAA	p	0	140bAn02bF	0.778072	0.513262	0	0.756619	1.25001	0.128405	18.5597	7.466	4.37487	34.0708	6.54427
Anadara	THAA	p	0	140bAn02bH*	0.483182	0.223803	0	0.422659	0.508683	0.355858	36.5173	35.0544	13.1137	36.8509	18.0146
Anadara	FAA	w	0	140bAn02Fw	0	0.0993202	0	0.599967	0.764824	0.52727	1.27431	6.55128	2.35246	4.46159	1.07735
Anadara	THAA	w	0	140bAn02H*w	0	0	0	0	0.793041	1.65856	1.00447	1.95335	4.75628	2.86773	2.77556
Anadara	FAA	p	0	140bAn03bF	0.810888	0.58531	0	0.806217	1.29491	0.088528	17.4351	6.13561	2.79137	31.5309	7.41876
Anadara	THAA	p	0	140bAn03bH*	0.566875	0.35155	0	0.441415	0.626321	0.316581	33.3898	25.4801	9.97923	31.5218	17.7665
Anadara	FAA	w	0	140bAn03Fw	n.d.	n.d.	0	0.69037	n.d.	0.117405	0	0	0.358464	3.05322	0.440432
Anadara	FAA	p	24	140bAn04bF	0.839366	0.654456	0	0.766784	1.72211	0.0888124	17.1417	6.20275	2.37194	26.7074	6.80295
Anadara	THAA	p	24	140bAn04bH*	0.645662	0.358577	0	0.539371	0.666502	0.212608	32.4902	24.6597	6.71142	31.5672	16.194
Anadara	FAA	w	24	140bAn04Fw	0.628123	n.d.	0	0.602373	n.d.	0.381538	1.42352	0	1.30869	3.43003	0.659688
Anadara	THAA	w	24	140bAn04H*w	0	0	0	0	1.1131	1.24093	1.19161	1.68763	3.97971	3.20705	2.57522
Anadara	FAA	p	24	140bAn05bF	0.806636	0.524781	0	0.746397	1.38741	0.0459301	17.9922	6.58489	1.12455	24.484	7.09954
Anadara	THAA	p	24	140bAn05bH*	0.567508	0.301667	0	0.420091	0.553831	0.481872	38.1655	35.8702	16.8363	34.9393	26.0446
Anadara	FAA	w	24	140bAn05Fw	0.608046	n.d.	0	0.498744	n.d.	0.294297	1.23179	0	0.8405	2.85596	0.519813
Anadara	THAA	w	24	140bAn05H*w	0	0	0	0	n.d.	1.48376	0.863831	1.64456	1.76841	1.19184	1.40124
Anadara	FAA	p	24	140bAn06bF	0.783615	0.607025	n.d.	0.690525	1.74919	0	13.1316	3.7373	0	19.0412	5.43566
Anadara	THAA	p	24	140bAn06bH*	0.640335	0.359422	0	0.522949	0.702093	0.228685	32.057	23.4052	7.22774	31.6057	16.109
Anadara	FAA	w	24	140bAn06Fw	0.862439	n.d.	0	0.655334	n.d.	0.217989	1.6858	0	0.933656	4.28303	0.848017
Anadara	FAA	p	48	140bAn07bF	0.818758	0.653791	0	0.751673	1.33717	0.0638883	14.6019	4.94366	1.20515	18.8634	6.09518
Anadara	THAA	p	48	140bAn07bH*	0.621724	0.355525	0	0.52223	0.639028	0.34442	34.0307	28.4723	10.85	31.5021	17.1266
Anadara	FAA	w	48	140bAn07Fw	0.761795	n.d.	0	0.569037	n.d.	0.476821	1.60357	0	1.56063	3.27299	0.624714
Anadara	THAA	w	48	140bAn07H*w	0	0	0	0.841164	1.49155	0.187445	1.11214	1.61893	5.743	30.6382	3.47389
Anadara	FAA	p	48	140bAn08bF	0.868738	0.573359	n.d.	0.855545	1.24778	0	16.2799	5.69717	0	23.0151	7.83455
Anadara	THAA	p	48	140bAn08bH*	0.643136	0.419919	0	0.535332	0.788407	0.305671	28.7145	24.0619	9.38609	30.7065	17.0049
Anadara	FAA	w	48	140bAn08Fw	0.602232	n.d.	0	0.562773	1.09584	0.754462	1.98216	0	2.81264	3.72801	1.29033
Anadara	THAA	w	48	140bAn08H*w	0	0	0	0.795899	2.37675	0.157947	2.04061	2.19918	3.20131	20.2683	4.79977
Anadara	FAA	p	48	140bAn09bF	0.799199	0.679647	0	0.721532	1.24198	0.0814895	17.6444	6.79183	1.71444	21.0387	6.68466
Anadara	THAA	p	48	140bAn09bH*	0.660577	0.382396	0	0.506494	0.767387	0.202921	32.0496	25.8425	6.63551	32.6999	17.3323
Anadara	FAA	w	48	140bAn09Fw	n.d.	n.d.	0	0.587118	n.d.	0.431509	0	0	1.31962	3.05814	1.14048
Chicoreus	FAA	p	0	140bCh01bF	0.910374	0.727337	0.296702	0.842639	0.579722	0.0405967	168.736	95.9973	5.15329	126.939	57.5688
Chicoreus	THAA	p	0	140bCh01bH*	0.830652	0.583553	0.352336	0.731792	0.449102	0.0758459	263.457	281.567	13.1462	173.328	118.825
Chicoreus	FAA	w	0	140bCh01Fw	0	1.31551	0	0.817516	n.d.	0.209005	0.318352	1.03573	1.10174	5.27138	0.441803
Chicoreus	THAA	w	0	140bCh01H*w	0	0.364865	0	0.812839	1.77825	0.152751	2.41839	3.6775	4.11319	26.9274	3.84974
Chicoreus	FAA	w	0	140bCh02Fw	n.d.	n.d.	0	0.690267	n.d.	0.321982	0	0	1.36458	4.23806	0.52808
Chicoreus	THAA	w	0	140bCh02H*w	0	0	0	0.555799	1.12884	0.321324	1.29928	1.9762	4.37978	13.6304	2.83205
Chicoreus	FAA	p	0	140bCh03bF	0.906997	0.716999	0.811632	0.831023	0.593316	0.0287752	180.963	100.229	3.84201	133.518	59.5391
Chicoreus	THAA	p	0	140bCh03bH*	0.825833	0.574439	0.247689	0.724584	0.467514	0.0850159	238.261	257.563	13.5919	159.875	111.385
Chicoreus	FAA	w	0	140bCh03Fw	n.d.	n.d.	0	0.675755	n.d.	0.0994021	0	0	0.318592	3.20509	0.65601
Chicoreus	FAA	p	24	140bCh04bF	0.926167	0.766246	0	0.896226	0.755139	0.0194136	187.166	85.9897	3.00687	154.885	69.1928
Chicoreus	THAA	p	24	140bCh04bH*	0.892178	0.67359	0.407531	0.802415	0.556885	0.0428275	260.843	292.542	7.66028	178.864	126.768
Chicoreus	FAA	w	24	140bCh04Fw	0.948123	n.d.	0	0.790277	0.935507	0.2101	3.56216	0.705414	1.64637	7.83611	2.45668
Chicoreus	THAA	w	24	140bCh04H*w	n.d.	0	0	0.683345	1.27822	0.0838931	0	1.40431	1.08647	12.9507	4.8347
Chicoreus	FAA	w	24	140bCh05Fw	0.855201	n.d.	0	0.691595	0.748987	0.334544	2.75391	0	1.32316	3.95513	1.60512
Chicoreus	THAA	w	24	140bCh05H*w	0.188596	0.275707	0	0.570016	1.01167	0.764095	4.57976	7.11126	8.79801	11.5143	4.60466
Chicoreus	FAA	p	24	140bCh06bF	0.912019	0.750051	0	0.87432	0.734429	0.0150429	172.829	82.7038	2.16868	144.167	68.1097
Chicoreus	THAA	p	24	140bCh06bH*	0.876004	0.66519	0.291838	0.794267	0.547038	0.0625384	243.908	288.401	10.9871	175.686	125.562
Chicoreus	FAA	w	24	140bCh06Fw	0.899908	n.d.	0.664018	0.751098	0.716192	0.461977	6.29897	0	4.52825	9.80189	3.95645
Chicoreus	FAA	p	48	140bCh07bF	0.924641	0.776457	0	0.906022	0.810166	0.0136313	157.5	82.0343	1.95976	143.769	63.0642
Chicoreus	THAA	p	48	140bCh07bH*	0.870712	0.677451	0.140432	0.80914	0.629009	0.0800729	171.622	204.63	10.5268	131.465	94.0257
Chicoreus	FAA	w	48	140bCh07Fw	0.92636	n.d.	0.771049	0.83019	0.669904	0.119214	3.89789	0	0.946715	7.94129	3.48238
Chicoreus	FAA	p	48	140bCh08bF	0.926296	0.802277	0	0.910978	0.817937	0.0168986	153.632	76.2776	2.41455	142.884	62.3861
Chicoreus	THAA	p	48	140bCh08bH*	0.869781	0.71879	0	0.812464	0.629796	0.0504837	113.499	135.116	4.38211	86.8025	58.2952
Chicoreus	FAA	w	48	140bCh08Fw	0.845215	n.d.	0	0.802657	0.731633	0.0437784	4.22109	0	0.418607	9.56196	4.0628
Chicoreus	THAA	w	48	140bCh08H*w	0.178479	0.205009	0	0.409048	0.575337	0.889203	10.1054	18.6845	13.8901	15.6208	9.1981
Chicoreus	FAA	w	48	140bCh09Fw	0.866281	n.d.	0	0.898041	0.836353	0.0869663	3.15496	0	0.54008	6.21022	2.54776
Chicoreus	THAA	w	48	140bCh09H*w	0.543746	0.446285	0	0.530709	0.824257	0.491071	3.67647	6.53373	4.73644	9.64512	5.54903
Strombus	FAA	p	0	140bSt01bF	0.711361	0.310804	0.745677	0.536373	0.861955	0.356514	58.9218	7.82007	13.4548	37.7399	7.16899
Strombus	THAA	p	0	140bSt01bH*	0.417146	0.177469	0.46461	0.242061	0.239697	0.265913	442.568	176.499	58.9696	221.763	82.0788
Strombus	FAA	w	0	140bSt01Fw	0	0	0	0.542812	n.d.	1.55586	0.798469	0.494105	2.16599	1.39215	0
Strombus	THAA	w	0	140bSt01H*w	0	0	0	0	1.10257	1.72885	2.50001	3.14797	5.67816	3.28435	3.23567
Strombus	FAA	p	0	140bSt02bF	0.714612	0.32829	0.814829	0.536025	0.788452	0.34857	110.633	12.7346	23.6081	67.7286	12.9993
Strombus	THAA	p	0	140bSt02bH*	0.411229	0.171427	0.408296	0.244276	0.243489	0.274132	318.879	131.422	43.9189	160.211	64.6367
Strombus	FAA	w	0	140bSt02Fw	n.d.	n.d.	n.d.	0	n.d.	0	0	0	0	0.24479	0
Strombus	THAA	w	0	140bSt02H*w	0	0	0	0	n.d.	1.87423	0.890587	1.36181	2.68698	1.43364	0
Strombus	FAA	p	0	140bSt03bF	0.702771	0.338518	0.804711	0.546896	0.854161	0.403209	80.164	10.5742	19.7069	48.875	12.9136
Strombus	THAA	p	0	140bSt03bH*	0.416849	0.179315	0.40293	0.244972	0.246474	0.27505	377.571	160.559	52.0412	189.206	75.0748
Strombus	FAA	w	0	140bSt03Fw	0	n.d.	0	0	n.d.	1.38314	0.300876	0	0.628894	0.454686	0
Strombus	FAA	p	24	140bSt04bF	0.764195	0.405357	0.832425	0.636791	0.632122	0.144047	127.91	12.648	11.3949	79.1056	16.2096
Strombus	THAA	p	24	140bSt04bH*	0.617611	0.30081	0.519767	0.402698	0.346592	0.129316	460.024	196.138	33.2882	257.418	95.0642
Strombus	FAA	w	24	140bSt04Fw	0.713884	n.d.	0	0.673766	n.d.	0.310934	5.14165	0.943847	1.43455	4.61368	0
Strombus	THAA	w	24	140bSt04H*w	0.683317	0.386975	0	0.437632	1.09458	0.474833	4.35315	3.56941	2.70207	5.69057	3.32416
Strombus	FAA	p	24	140bSt05bF	0.764681	0.36226	0.919399	0.665224	0.65453	0.134219	127.184	12.1212	11.2661	83.9379	16.7198
Strombus	THAA	p	24	140bSt05bH*	0.613821	0.296055	0.545423	0.418346	0.360004	0.121602	332.807	152.253	23.5994	194.071	72.0129
Strombus	FAA	w	24	140bSt05Fw	0.699636	n.d.	0	0.57026	n.d.	0.133323	5.09555	0	0.539678	4.04789	0
Strombus	THAA	w	24	140bSt05H*w	0.67498	0.363356	0	0.607461	1.4463	0.308123	5.47885	4.6232	2.05878	6.68167	3.81894
Strombus	FAA	p	24	140bSt06bF	0.762113	0.426447	0.832963	0.668586	0.680152	0.142033	133.153	13.8236	12.4028	87.3234	18.0936
Strombus	THAA	p	24	140bSt06bH*	0.612197	0.289593	0.422216	0.409804	0.35386	0.138049	398.687	176.969	30.7829	222.985	83.3941
Strombus	FAA	w	24	140bSt06Fw	0.678	n.d.	0	0.464257	n.d.	0.339048	4.85637	0	1.18029	3.4812	0
Strombus	FAA	p	48	140bSt07bF	0.811339	0.475173	0.738927	0.727535	0.628903	0.100718	132.028	14.037	9.16442	90.9908	17.5513
Strombus	THAA	p	48	140bSt07bH*	0.687148	0.386666	0.505211	0.535058	0.459787	0.0711572	352.71	157.602	14.8271	208.371	76.2819
Strombus	FAA	w	48	140bSt07Fw	0.788236	n.d.	0	0.626323	0.575367	0.200004	4.25949	0	0.86932	4.34652	1.02145
Strombus	THAA	w	48	140bSt07H*w	0.523034	0.300034	0	0.452554	0.866313	0.627761	6.30624	6.3055	4.28994	6.83371	3.20439
Strombus	FAA	p	48	140bSt08bF	0.816691	0.429121	0.854229	0.742293	0.701397	0.0606303	155.191	13.9208	6.42342	105.944	20.9014
Strombus	THAA	p	48	140bSt08bH*	0.69166	0.404274	0.456132	0.528728	0.453193	0.0772759	356.319	170.131	17.3945	225.096	79.6823
Strombus	FAA	w	48	140bSt08Fw	0.812004	n.d.	0.501871	0.600567	1.04781	0.30857	5.30864	0	1.62819	5.27657	1.38825
Strombus	THAA	w	48	140bSt08H*w	0.70059	0.543998	0	0.548751	1.48975	0.337366	6.50436	6.01126	2.3978	7.10742	4.30856
Strombus	FAA	p	48	140bSt09bF	0.823095	0.455345	0.639276	0.72892	0.676163	0.0721136	105.375	9.30255	5.37505	74.5359	18.3491
Strombus	THAA	p	48	140bSt09bH*	0.692671	0.408824	0.409496	0.529044	0.454294	0.0845783	333.198	160.047	17.8326	210.841	74.8277
Strombus	FAA	w	48	140bSt09Fw	0.811959	n.d.	0.26535	0.837177	0.960856	0.191308	7.14153	0.840771	4.44168	23.2175	2.09762
Tibia	FAA	p	0	140bTi01bF	0.885742	0.749528	0	0.935038	0.931209	0.191004	8.01679	4.44442	2.24991	11.7794	3.94448
Tibia	THAA	p	0	140bTi01bH*	0.457486	0.281161	0	0.434902	0.642963	0.388044	27.6535	32.793	8.37889	21.5926	11.8054
Tibia	FAA	w	0	140bTi01Fw	n.d.	n.d.	n.d.	n.d.	n.d.	n.d.	0	0	0	0	0
Tibia	THAA	w	0	140bTi01H*w	0	0	0	0.568669	n.d.	1.17653	1.03237	2.02356	4.55285	3.86973	1.48436
Tibia	FAA	p	0	140bTi02bF	0.880808	0.69793	0	0.768083	1.12481	0.15613	8.62468	4.82625	1.72315	11.0367	5.41223
Tibia	THAA	p	0	140bTi02bH*	0.480094	0.296581	0	0.455591	0.47963	0.381043	26.7208	30.7696	8.09748	21.2508	11.9524
Tibia	FAA	w	0	140bTi02Fw	n.d.	n.d.	0	n.d.	n.d.	n.d.	0	0	0.681739	0	0
Tibia	THAA	w	0	140bTi02H*w	n.d.	0	0	0	n.d.	1.18552	0	1.47166	2.5177	2.12372	1.56855
Tibia	FAA	w	0	140bTi03Fw	n.d.	n.d.	0	n.d.	n.d.	n.d.	0	0	1.79417	0	0
Tibia	FAA	p	24	140bTi04bF	0.802799	0.809026	0	0.795369	1.12988	0.105853	9.90683	4.96226	1.29554	12.2391	4.53014
Tibia	THAA	p	24	140bTi04bH*	0.656216	0.460489	0	0.601715	0.941129	0.345181	21.4337	24.7756	5.7963	16.7921	10.1853
Tibia	FAA	w	24	140bTi04Fw	0.756396	n.d.	0.427484	0.684081	0.828196	0.573188	1.6922	0	1.79746	3.13591	1.18536
Tibia	THAA	w	24	140bTi04H*w	0	0.338603	0	0.420164	1.104	0.437499	1.83885	5.42035	3.42356	7.8253	4.95239
Tibia	FAA	w	24	140bTi05Fw	0.742329	n.d.	0	0.615843	n.d.	0.351672	1.85344	0	0.841549	2.39299	0.556375
Tibia	THAA	w	24	140bTi05H*w	0	0.29721	0	0.280608	1.66558	0.851643	1.51079	4.38136	2.73811	3.21509	4.13051
Tibia	FAA	p	24	140bTi06bF	0.714254	0.64981	0	0.636018	1.05342	0.567986	10.7577	4.84041	7.66342	13.4923	4.80553
Tibia	THAA	p	24	140bTi06bH*	0.656265	0.485862	0	0.562285	0.890111	0.330833	25.2716	27.7241	6.34469	19.1779	10.3061
Tibia	FAA	w	24	140bTi06Fw	0.472514	n.d.	0	0.357886	n.d.	1.86833	1.28045	0.580677	2.76328	1.47901	0
Tibia	FAA	p	48	140bTi07bF	0.898716	0.621109	n.d.	0.764009	1.87872	0	12.0218	4.79964	0	12.5801	5.0098
Tibia	THAA	p	48	140bTi07bH*	0.610707	0.433787	0	0.656045	0.863398	0.340924	22.0257	26.9125	6.91183	20.2738	10.1361
Tibia	FAA	w	48	140bTi07Fw	0	n.d.	0	0.214394	n.d.	1.61236	0.848562	0.413124	3.44417	2.1361	0
Tibia	THAA	w	48	140bTi07H*w	0	0	0	0	n.d.	1.14011	1.53398	2.78135	2.2855	2.00463	1.41945
Tibia	FAA	p	48	140bTi08bF	0.897371	0.774174	n.d.	0.793606	1.39415	0	9.5068	4.194	0	11.7323	4.75438
Tibia	THAA	p	48	140bTi08bH*	0.573419	0.358673	0	0.603635	0.712666	0.586476	27.2052	34.2047	13.726	23.4041	14.4664
Tibia	FAA	w	48	140bTi08Fw	n.d.	n.d.	0	0	n.d.	2.42245	0	0.689973	1.32253	0.545948	0
Tibia	THAA	w	48	140bTi08H*w	0	0	0	0	n.d.	1.78533	1.18643	2.22222	2.46202	1.37903	1.19664
Tibia	FAA	w	48	140bTi09Fw	0	n.d.	0	0.637485	n.d.	0.361196	0.481548	0	0.52538	1.45456	0
Trochus	FAA	p	0	140bTr01bF	0.681097	0	0	0.83481	n.d.	0.0873377	7.48992	1.66149	2.80619	32.1303	2.30342
Trochus	THAA	p	0	140bTr01bH*	0.301682	0.0976277	0.0443062	0.472673	0.109085	0.627728	56.9862	69.6454	53.9767	85.9873	45.6158
Trochus	FAA	w	0	140bTr01Fw	n.d.	n.d.	0	n.d.	n.d.	n.d.	0	0	0.542785	0	0
Trochus	THAA	w	0	140bTr01H*w	n.d.	0	0	n.d.	n.d.	n.d.	0	1.22567	1.00262	0	0
Trochus	FAA	p	0	140bTr02bF	0.705364	0.615605	0	0.799415	1.23024	0.136552	8.52988	3.07709	3.36028	24.6081	3.71944
Trochus	THAA	p	0	140bTr02bH*	0.455111	0.196783	0	0.649734	0.221844	0.232744	44.825	30.9452	15.3981	66.1592	21.4886
Trochus	FAA	w	0	140bTr02Fw	n.d.	n.d.	0	0	n.d.	1.45015	0	0	0.868865	0.599154	0
Trochus	THAA	w	0	140bTr02H*w	n.d.	0	0	n.d.	n.d.	n.d.	0	1.03855	1.95592	0	0
Trochus	FAA	p	0	140bTr03bF	0.669839	0	0	0.75387	n.d.	0.14622	5.40159	1.41755	2.60618	17.8237	1.62775
Trochus	THAA	p	0	140bTr03bH*	0.467016	0.21384	0	0.656277	0.19296	0.138308	44.1093	27.7453	9.30819	67.3002	22.7835
Trochus	FAA	w	0	140bTr03Fw	n.d.	n.d.	0	n.d.	n.d.	n.d.	0	0	0.43027	0	0
Trochus	FAA	p	24	140bTr04bF	0.779711	0.505709	0	0.747988	1.59064	0.0918203	11.6124	2.93557	1.65773	18.0541	3.4284
Trochus	THAA	p	24	140bTr04bH*	0.396165	0.110516	0.0433197	0.412009	0.120127	0.653984	83.851	88.7869	59.3179	90.7024	57.4488
Trochus	FAA	w	24	140bTr04Fw	0.671539	n.d.	n.d.	0.5509	n.d.	0	0.772633	0	0	1.32323	0
Trochus	THAA	w	24	140bTr04H*w	n.d.	0	0	0	n.d.	1.3066	0	1.17778	2.60606	1.99454	0
Trochus	FAA	p	24	140bTr05bF	0.736341	0.617957	0	0.764616	1.54763	0.127955	9.06031	2.75579	1.85655	14.5094	3.00416
Trochus	THAA	p	24	140bTr05bH*	0.472362	0.217256	0	0.668624	0.20113	0.231754	38.0551	30.5965	14.3905	62.0938	22.6162
Trochus	FAA	w	24	140bTr05Fw	0.701065	n.d.	0	0	n.d.	1.03658	1.00333	0	0.544178	0.524974	0
Trochus	THAA	w	24	140bTr05H*w	n.d.	0	0	0	n.d.	1.50394	0	1.16694	2.37772	1.581	0
Trochus	FAA	p	24	140bTr06bF	0.771608	0.411093	n.d.	0.690922	1.53787	0	10.8269	2.66651	0	12.294	3.57914
Trochus	THAA	p	24	140bTr06bH*	0.531589	0.223072	0	0.645158	0.189288	0.195459	43.1851	30.7227	10.3565	52.9857	22.9325
Trochus	FAA	w	24	140bTr06Fw	0	n.d.	0	0	n.d.	0.789249	0.439951	0	0.759681	0.962536	0
Trochus	FAA	p	48	140bTr07bF	0.755602	0.385113	n.d.	0.773477	1.11658	0	10.1781	2.84908	0	13.3862	3.33652
Trochus	THAA	p	48	140bTr07bH*	0.558526	0.231027	0	0.616964	0.334464	0.260881	31.8205	27.0676	11.3708	43.5862	22.2583
Trochus	FAA	w	48	140bTr07Fw	0.666988	n.d.	0.301243	0.558198	1.01561	0.659633	2.88638	1.18427	2.78353	4.21981	1.38111
Trochus	THAA	w	48	140bTr07H*w	0.772736	0.461011	0	0.507773	1.01019	0.593584	3.5154	5.97937	3.52751	5.94272	3.2963
Trochus	FAA	p	48	140bTr08bF	0.777461	0.446957	0	0.798842	1.04557	0.123872	16.3267	3.98704	2.02498	16.3473	4.77058
Trochus	THAA	p	48	140bTr08bH*	0.573456	0.25712	0	0.659146	0.238389	0.138931	46.3137	34.456	8.59331	61.853	27.1007
Trochus	FAA	w	48	140bTr08Fw	0.756582	n.d.	0	0.523337	n.d.	0.369417	1.13844	0	0.660074	1.7868	0
Trochus	THAA	w	48	140bTr08H*w	0	0	0	0.357043	0	1.12252	2.69207	3.57324	4.78254	4.26055	1.27274
Trochus	THAA	p	48	140bTr09bH*	0.557306	0.262884	0	0.665989	0.211399	0.142708	39.9817	26.9277	8.0183	56.1869	21.4476
Trochus	FAA	w	48	140bTr09Fw	0.830615	n.d.	0	0.619082	n.d.	0.142069	3.03625	0	0.445292	3.13434	0.552767

## Sheet: 3- Red Sea shell middens
				Asx D/L		Glx D/L		Ser D/L		Ala D/L		Val D/L		[Ser]/[Ala]			[Asx] (pmol/mg)		[Glx] (pmol/mg)		[Ser] (pmol/mg)		[Ala] (pmol/mg)		[Val] (pmol/mg)
Site	Taxon	Fraction	Neaar	av	σ	av	σ	av	σ	av	σ	av	σ	av	σ		av	σ	av	σ	av	σ	av	σ	av	σ
Khur Maadi bay - KM1367	Strombus	FAA	5262bF	0.81961	0.0220563	0.425234	0.0282339	0.679282	0.0428986	0.74454	0.0810243	0.379295	0.0249825	0.471787	0.58436		107.049	65.1983	37.17	21.7475	6.4969	3.64938	107.371	67.289	34.3205	21.6549
	Strombus	THAA	5262bH*	0.55814	0.0345439	0.329603	0.0408668	0.137345	0.00614271	0.504766	0.031682	0.219219	0.178014	0.249723	0.0155713		168.347	48.9215	120.306	32.1972	28.9048	5.93353	116.715	31.0382	63.1855	31.5097
	Strombus	FAA	5263bF	0.844126	0.00306538	0.490743	0.0636589	0.644588	0.158809	0.806188	0.145853	0.400243	0.0276835	0.323607	0.370194		183.198	116.884	44.882	26.9295	8.40039	3.90172	124.835	78.6543	53.6713	35.0804
	Strombus	THAA	5263bH*	0.627136	0.0356075	0.373961	0.0206601	0.253818	0.049276	0.569252	2.64428e-05	0.292476	0.0147616	0.141323	0.0142064		274.683	85.7768	148.745	45.9435	19.9273	8.02708	138.852	42.8415	95.652	34.6647
	Strombus	FAA	5264bF	0.817783	0.0140634	0.434538	0.0554055	0.694274	0.144311	0.753583	0.0894926	0.381419	0.0185475	0.402738	0.455754		154.669	102.456	48.5685	29.8444	14.0035	7.7002	164.649	108.938	42.9786	28.8171
	Strombus	THAA	5264bH*	0.573837	0.00017475	0.338489	0.000670924	0.319318	0.00860372	0.534027	0.00375237	0.262124	0.0349774	0.173197	0.00337118		257.053	83.1674	185.534	59.977	32.2237	9.4604	186.62	58.2548	75.3628	22.6603
	Strombus	FAA	5265bF	0.854958	0.0426361	0.437339	0.0139122	0.821383	0.194332	0.81171	0.0720416	0.434273	0.0195931	0.5881	0.740132		176.137	161.095	37.7964	36.119	12.1092	0.896374	142.011	77.4994	53.3869	43.2637
	Strombus	THAA	5265bH*	0.608832	0.00134622	0.348742	0.00370684	0.272133	0.0150065	0.633929	0.0337968	0.274231	0.014078	0.197039	0.00686028		288.142	106.105	194.662	72.2372	36.4683	14.1698	183.941	65.5094	77.1673	27.7534
	Strombus	FAA	5486bF	0.86205	0.0131155	0.516826	0.085198	0.849762	0.103528	0.702666	0.0217021	0.458271	0.0698453	0.115682	0.0397144		109.983	7.75886	37.6164	4.36168	13.125	4.43557	113.569	0.646141	31.0109	1.28462
	Strombus	THAA	5486bH*	0.651006	0.00178422	0.316707	0.00795822	0.212925	0.00632126	0.553486	0.0339832	0.345599	0.0856647	0.185187	0.0159337		171.806	8.9052	139.576	7.66647	26.6383	2.0388	143.904	1.37225	69.6426	3.27467
	Strombus	FAA	5487bF	0.843835	0.0224421	0.477164	0.0572633	0.791176	0.0511853	0.72833	0.0420225	0.44272	0.0362568	0.0645808	0.00527264		74.6785	3.83945	31.791	1.46641	6.72178	0.192439	104.309	5.53641	35.7169	5.10673
	Strombus	THAA	5487bH*	0.708509	0.0047421	0.405886	0.00569029	0.348202	0.245965	0.607938	0.0122837	0.426258	0.0292975	0.16573	0.0506554		129.71	7.19034	117.856	1.17104	21.712	6.7057	130.941	0.439391	65.6301	3.52967
	Strombus	FAA	5488bF	0.835534	0.00470265	0.539498	0.00470118	0.355971	0.214915	0.749999	0.00824	0.44917	0.130704	0.0980632	0.0148803		116.542	14.4918	42.0188	3.29355	11.7163	1.62324	119.598	1.59495	29.991	3.81296
	Strombus	THAA	5488bH*	0.703853	0.0241832	0.35455	0.0371473	0.475405	0.120294	0.574622	0.00386039	0.293339	0.0723461	0.162068	0.0319198		197.179	4.54219	157.583	8.02375	26.4328	5.24875	163.071	0.268848	60.5791	4.80591
	Strombus	FAA	5489bF	0.888435	0.0187642	0.523828	0.0673859	0.791626	0.0128438	0.756988	0.00959058	0.463022	0.100675	0.0876311	0.00216443		131.122	1.379	37.1458	0.815165	9.8259	0.13537	112.143	1.22509	37.6284	5.295
	Strombus	THAA	5489bH*	0.689063	0.0205192	0.346956	0.0187229	0.32208	0.068363	0.630637	0.0200481	0.388488	0.0462431	0.227405	0.0548015		218.073	2.65338	138.052	2.65601	31.9934	7.50429	140.801	0.931528	75.3075	6.91823
Janaba Bay East - JE0004	Strombus	FAA	5744bF	0.834583	0.00778781	0.523437	0.0252815	0	0	0.773851	0.0142063	0.459559	0.0339557	0.0449119	0.0213894		92.1977	6.71206	36.5356	0.470061	4.34018	1.87701	97.774	4.77212	32.0819	3.40859
	Strombus	THAA	5744bH*	0.685877	0.00979271	0.442713	0.00279944	0.202542	0.0296308	0.718353	0.073186	0.420675	0.00851393	0.211186	0.0902733		305.861	260.035	241.264	203.774	38.8662	33.6596	165.052	88.8308	117.57	101.721
	Strombus	FAA	5745bF	0.828555	0.0181087	0.588985	0.0208092	0	0	0.799412	0.0072695	0.509084	0.0382542	0.0992979	0.0392986		48.8189	5.65828	17.4548	0.0305455	3.93045	1.36513	39.9941	2.08045	15.1263	2.74532
	Strombus	THAA	5745bH*	0.673284	0.00212481	0.444258	0.0182101	0.0551656	0.078016	0.616368	0.00815347	0.552834	0.0290835	0.254043	0.0464558		69.1044	6.12531	52.8225	4.85953	13.7815	2.49877	54.2566	0.0856848	26.8974	0.384273
	Strombus	FAA	5746bF	0.84151	0.000972485	0.586425	0.0103512	0	0	0.802316	0.0175823	0.448036	0.000327619	0.0372126	0.00253886		108.319	5.52358	36.6713	1.65071	3.60592	0.360573	96.7952	3.0856	32.8443	3.2336
	Strombus	THAA	5746bH*	0.708275	0.00193119	0.481332	0.0147157	0.155108	0.0108108	0.673153	0.0178115	0.479716	0.00473213	0.147019	0.00280223		140.536	0.604249	104.326	4.57799	17.0369	0.356776	115.88	0.218019	51.7415	1.29229
	Strombus	FAA	5747bF	0.865978	0.0113457	0.585273	0.0081674	0	0	0.838633	0.0322805	0.455547	0.0202576	0.0368948	0.00412571		124.807	6.68001	38.701	0.414357	4.04464	0.273991	109.898	4.86295	36.7829	3.16119
	Strombus	THAA	5747bH*	0.731357	0.0120431	0.444218	0.0020197	0.144611	0.00666988	0.690491	0.0273849	0.427892	0.0179823	0.144272	0.00994937		167.174	19.2039	122.916	12.8234	18.6619	1.82292	129.224	3.7237	58.7904	7.54091
	Strombus	FAA	5748bF	0.832332	0.00609461	0.542853	0.000182849	0	0	0.840831	0.0266903	0.433442	0.00223708	0.0405825	0.0049768		111.531	5.17885	36.7359	0.0263466	3.8119	0.541975	93.8163	1.84981	28.729	2.6058
	Strombus	THAA	5748bH*	0.769409	0.00535622	0.489083	0.00699165	0.292562	0.0186719	0.757397	0.0336909	0.438329	0.00346943	0.0918826	0.00650072		112.692	0.978746	77.9215	0.957326	8.27307	0.529379	90.0612	0.610373	37.6389	0.0471006
	Strombus	FAA	5749bF	0.857919	0.00442351	0.578653	0.0225866	0.213633	0.302123	0.896977	0.0978962	0.484998	0.0545529	0.0824298	0.0721256		122.237	3.65358	35.526	1.4842	5.48852	3.01182	81.9824	35.1961	31.2026	0.507027
	Strombus	THAA	5749bH*	0.700634	0.00662144	0.43884	0.0152079	0.200178	0.0246033	0.704556	0.00276758	0.431351	0.0279926	0.139287	0.00709165		167.401	4.48775	127.453	6.24873	21.0686	3.16436	150.878	15.0365	55.0618	1.7145
	Strombus	FAA	5750bF	0.840251	0.017368	0.589218	0.0134832	0.146998	0.207886	0.82725	0.0108018	0.536734	0.0975438	0.069274	0.0263892		83.0426	4.21223	20.2103	5.20401	4.67739	1.96736	66.9701	2.88815	23.5586	0.681725
	Strombus	THAA	5750bH*	0.675238	0.00415087	0.468026	0.0106381	0.208202	0.0440434	0.661474	0.00924087	0.461166	0.0302185	0.123973	0.0105137		135.89	10.0451	88.374	9.50933	11.9065	0.814569	96.108	1.58007	46.9579	2.43427
	Strombus	FAA	5751bF	0.776499	0.00559105	0.508687	0.00559028	0	0	0.781269	0.0270366	0.458199	0.0374679	0.0711042	0.0182081		56.8028	4.79401	16.7679	0.968966	3.67824	0.747318	52.0926	2.82951	15.7368	2.96544
	Strombus	THAA	5751bH*	0.572356	0.000491098	0.357354	0.00364929	0.134547	0.014848	0.593455	0.00140586	0.430382	0.077239	0.269394	0.0207633		90.9128	3.14792	67.317	0.43824	20.8005	0.999055	77.299	2.24924	32.6598	3.46232
	Strombus	FAA	5752bF	0.870151	0.00487648	0.577116	0.0113895	0	0	0.812087	0.0229053	0.425352	0.00845493	0.0323495	0.00610835		143.278	7.32332	32.5192	2.01556	3.41535	0.523026	105.939	3.83578	37.5203	4.76859
	Strombus	THAA	5752bH*	0.72499	0.00963814	0.475234	0.00582246	0.255578	0.0042524	0.71283	0.00153607	0.424163	0.0134592	0.132313	0.00312769		164.229	1.60679	102.605	1.13945	15.3936	0.0779221	116.368	2.16184	51.545	1.51389
	Strombus	FAA	5753bF	0.800642	0.0342751	0.60208	0.0476667	0	0	0.723465	0.0651963	0.570452	0.00645411	0.143824	0.0824871		35.3794	6.42642	11.7315	0.501476	4.50919	2.31036	32.0103	2.29496	7.15099	1.73754
	Strombus	THAA	5753bH*	0.64445	0.0044449	0.422567	0.018746	0.196569	0.0185765	0.604431	0.00237518	0.451072	0.0137952	0.12405	0.0119902		55.5156	0.942471	42.9492	2.08161	6.37328	0.582574	51.3899	0.270866	19.5168	1.63582
Khur Maadi bay - KM1057	Strombus	FAA	5754bF	0.887393	0.0209267	0.556557	0.00695698	0.465499	0.0697697	0.766338	0.00369802	0.416588	0.00347397	0.0465572	0.00464665		113.47	11.2497	46.9846	0.37803	6.63729	0.666591	142.558	0.0896945	40.1071	7.12277
	Strombus	THAA	5754bH*	0.73351	0.0099034	0.456424	0.00216644	0.232433	0.0021242	0.663323	0.00527537	0.395974	0.0433155	0.106907	0.00131077		149.349	4.3608	143.105	0.291826	18.1894	0.520147	170.126	2.77953	58.9684	1.70215
	Strombus	FAA	5755bF	0.881634	0.00411966	0.61146	0.0190438	0.646737	0.124652	0.81083	0.00645265	0.487977	0.0115786	0.0544198	0.00231566		203.407	4.88577	54.495	1.85092	9.25751	0.108638	170.224	5.24706	53.1206	3.1876
	Strombus	THAA	5755bH*	0.752067	0.0128856	0.488132	0.00472743	0.426121	0.00986328	0.717286	0.0129839	0.396044	0.0113274	0.0835618	0.00417668		254.965	3.60258	168.462	0.833465	16.8362	0.39947	201.614	5.29678	79.5701	1.06553
	Strombus	FAA	5756bF	0.848918	0.00623385	0.514252	0.00244748	0.71763	0.0164925	0.718505	0.0179705	0.405281	0.00848195	0.0611465	0.00740944		128.158	1.14749	54.802	2.95488	10.6697	1.26787	174.519	0.412422	44.5782	2.04672
	Strombus	THAA	5756bH*	0.75446	0.00753681	0.430028	0.00948156	0.401686	0.0188736	0.635983	0.00867359	0.366051	0.0313321	0.106524	0.00234504		174.863	1.18255	157.728	0.672126	19.2192	0.234956	180.44	1.76658	66.8046	3.09825
	Strombus	FAA	5757bF	0.876508	0.00572919	0.612101	0.0258763	0.483606	0.0826405	0.834857	0.00678318	0.494924	0.0353618	0.0730556	0.0108871		148.979	4.77331	39.4918	0.776381	8.65244	1.06828	118.664	3.06108	34.809	1.49212
	Strombus	THAA	5757bH*	0.704807	0.00735534	0.422138	0.0103738	0.160302	0.00997891	0.688991	0.00389449	0.389367	0.0111353	0.171067	0.00826204		209.16	1.22377	122.058	2.9579	23.0086	1.38731	134.461	1.61568	60.2161	0.641126
	Strombus	FAA	5758bF	0.872393	0.00396028	0.582564	0.0239357	0.29911	0.0114281	0.832513	0.00982681	0.514982	0.00153665	0.0834648	0.00867344		96.236	3.83879	29.5412	0.210468	6.99581	0.716151	83.8243	0.130514	26.088	1.4374
	Strombus	THAA	5758bH*	0.702073	0.0113408	0.441563	0.0128435	0.171569	0.0202518	0.683929	0.0160083	0.411165	0.0230945	0.16823	0.000838515		127.017	1.60138	85.7865	0.687024	15.9647	0.142264	94.897	0.372654	40.0467	2.2126
	Strombus	FAA	5759bF	0.89332	0.00598166	0.528768	0.00542309	0.854843	0.00218211	0.793085	0.0112546	0.496214	0.0361908	0.0782185	0.0151225		170.728	3.46859	50.728	4.5854	14.4072	3.00134	183.92	2.8128	43.6839	1.50422
	Strombus	THAA	5759bH*	0.73058	0.00918567	0.391985	0.00571536	0.426343	0.0106816	0.636946	0.00779828	0.338439	0.0123347	0.131093	0.00358686		253.162	11.4823	207.657	11.7866	27.4685	1.93956	209.411	9.06558	82.4624	3.69645
	Strombus	FAA	5760bF	0.891505	0.00766115	0.592461	0.0208103	0.783544	0.0298814	0.79393	0.0208115	0.601622	0.047407	0.0897488	0.00940268		120.535	2.6174	41.3583	3.80683	12.0065	1.49159	133.642	2.61843	31.6243	3.3371
	Strombus	THAA	5760bH*	0.764266	0.0125349	0.429556	0.00254051	0.408769	0.0280858	0.677662	0.00870986	0.418829	0.021415	0.0963176	0.00838713		210.985	0.913283	177.145	0.851912	18.3216	1.04256	190.472	5.76167	71.6826	0.799137
	Strombus	FAA	5761bF	0.88414	0.0419197	0.633083	0.0236806	0.400783	0.566792	0.808438	0.0445293	0.595899	0.170604	0.0675051	0.00982499		172.149	30.7741	47.165	7.96409	9.95775	2.59192	146.266	17.1077	50.6854	4.8211
	Strombus	THAA	5761bH*	0.784978	0.00361177	0.484038	0.00740741	0.474986	0.035379	0.728835	0.0025727	0.420537	0.0179833	0.106065	0.0153824		194.437	11.7155	130.652	7.22999	15.0909	2.4792	142.078	2.76912	57.4378	4.96628
	Strombus	FAA	5762bF	0.862975	0.0188356	0.599065	0.00359209	0.372993	0.073763	0.834618	0.0142591	0.565453	0.176897	0.052952	0.00132246		250.53	31.488	78.5573	0.52406	13.075	0.913954	247.214	23.4342	93.5065	5.19123
	Strombus	THAA	5762bH*	0.722268	0.00699795	0.474043	0.00309277	0.341922	0.0217871	0.690601	0.00434048	0.4017	0.0120231	0.0928207	0.000311084		217.094	6.186	150.616	4.41439	16.1179	0.691501	173.659	8.03186	73.9631	0.680996
	Strombus	FAA	5763bF	0.901101	0.0353563	0.627465	0.056732	0.566629	0.0692106	0.80605	0.0420684	0.594199	0.22432	0.0781137	0.0203871		275.265	43.0927	97.6772	10.298	23.296	7.4036	295.943	17.5409	101.355	6.35879
	Strombus	THAA	5763bH*	0.787622	0.00940414	0.482406	0.000830999	0.463596	0.0112411	0.705169	0.00385564	0.440041	0.0274396	0.0801149	0.00386672		168.872	6.84218	140.597	8.49243	13.2075	1.49494	164.598	10.7156	64.2791	1.66441
